# Supplementary material for: From a genome assembly to full regulatory network prediction: the case study of Rhodotorula toruloides putative Haa1-regulon
Source: BMC Bioinformatics. 2021 Aug 10;22:399. doi: 10.1186/s12859-021-04312-3 (PMC8353774; doi:10.1186/s12859-021-04312-3)
Supplement: Supplementary file 1 — Additional file 1. List of genes whose functional categories were analysed using GO enrichment. [file 12859_2021_4312_MOESM1_ESM.xlsx]

## Sheet: Table S1
Table S1 Common Targets of Haa1 in S. cerevisiae and C. glabrata and corresponding R. toruloides homologs
S. cerevisiae ORF/Gene	R. toruloides homolog	C. glabrata ORF/Gene	R. toruloides homolog
YBR241C	RHTO_00074	CAGL0C01771g	RHTO_00074
GPX2	RHTO_00225	GPX2	RHTO_00225
CHA1	RHTO_04169	CAGL0B00286g	RHTO_04169
GLK1	RHTO_06870	GLK1	RHTO_06870
PGK1	RHTO_00033	PGK1	RHTO_00033
NOP1	RHTO_01776	CAGL0K01859g	RHTO_01776
MRH1	RHTO_07141	CAGL0K11880g	RHTO_07141
HXT7	RHTO_00630	HXT4	RHTO_04266
HXT6	RHTO_00630	HXT4	RHTO_04266
GRX2	RHTO_02551	CAGL0K05813g	RHTO_02384
HSP31	RHTO_04781	HSP31	RHTO_04781
GLY1	RHTO_05159	CAGL0I01342g	RHTO_05159
GCD11	RHTO_03952	CAGL0I08327g	RHTO_03952
FCY2	RHTO_07997	FCY2	RHTO_07997
FCY22	RHTO_07997	FCY2	RHTO_07997
TMT1	RHTO_02367	CAGL0L12012g	RHTO_02367
BLM10	RHTO_01248	CAGL0F02101g	RHTO_01248
CUP2	RHTO_03347	AMT1	RHTO_01077
AMS1	RHTO_00613	CAGL0E05148g	RHTO_00613
PMA1	RHTO_01866	PMA1	RHTO_01866
MUP1	RHTO_00538	CAGL0K04367g	RHTO_00538
MEP1	RHTO_01846	CAGL0I10747g	RHTO_01846
TPO2	RHTO_05378	TPO3	RHTO_05378
GND2	RHTO_02788	GND1	RHTO_02788
ARG4	RHTO_00558	CAGL0I08987g	RHTO_00558
HXT4	RHTO_00630	HXT4	RHTO_04266
FMO1	RHTO_02979	CAGL0I02530g	RHTO_02979
QDR2	RHTO_04612	QDR2	RHTO_04612
MMF1	RHTO_07719	CAGL0M12386g	RHTO_07719
HYR1	RHTO_00225	GPX2	RHTO_00225
HXT9	RHTO_00630	HXT4	RHTO_04266
BAT2	RHTO_05760	BAT1	RHTO_05760
NNR2	RHTO_05660	CAGL0E06380g	RHTO_05660
MDH1	RHTO_04363	MDH1	RHTO_04363
FBA1	RHTO_03043	FBA1	RHTO_03043
HSP104	RHTO_04775	CAGL0G03883g	RHTO_04775
ERG3	RHTO_05229	ERG3	RHTO_05229
GAL2	RHTO_00630	HXT4	RHTO_04266
TFS1	RHTO_02511	CAGL0B01100g	RHTO_02511
EXG1	RHTO_01931	CAGL0G09515g	RHTO_01931
PHO84	RHTO_06822	PHO84	RHTO_06822
UTP15	RHTO_05282	CAGL0J01265g	RHTO_05282
PGM2	RHTO_07820	CAGL0K03421g	RHTO_07820
RRP5	RHTO_00947	CAGL0M04829g	RHTO_00947
GAD1	RHTO_01440	CAGL0H02585g	RHTO_01440
HAS1	RHTO_01251	CAGL0M13519g	RHTO_01251
ADH2	RHTO_03062	ADH1	RHTO_03062
NIP1	RHTO_04426	CAGL0M13893g	RHTO_04426
FET4	RHTO_03445	FET4	RHTO_03445
NNR1	RHTO_00463	CAGL0G05357g	RHTO_00463
IPI3	RHTO_03697	CAGL0J11286g	RHTO_03697
KRE33	RHTO_06431	CAGL0K09614g	RHTO_06431
CIT1	RHTO_06406	CAGL0H03993g	RHTO_06406
HXT11	RHTO_00630	HXT4	RHTO_04266
ARG8	RHTO_07003	ARG8	RHTO_07003
MCH4	RHTO_03959	CAGL0E02035g	RHTO_03961
ADH1	RHTO_03062	ADH1	RHTO_03062
ARG1	RHTO_05147	ARG1	RHTO_05147
PFY1	RHTO_01338	PFY1	RHTO_01338
HRK1	RHTO_05632	CAGL0C02893g	RHTO_05632
TPO4	RHTO_01968	CAGL0L10912g	RHTO_00516
RDL1	RHTO_06458	CAGL0M04675g	RHTO_06458
YOR289W	RHTO_06931	CAGL0M04763g	RHTO_06931
REV1	RHTO_02146	CAGL0E05588g	RHTO_02146
PRT1	RHTO_03586	PRT1	RHTO_03586
USV1	RHTO_02693	CAGL0L00583g	RHTO_02693
NOG1	RHTO_05312	CAGL0H05709g	RHTO_05312
PMA2	RHTO_01866	PMA1	RHTO_01866
PDH1	RHTO_05042	CAGL0L09108g	RHTO_05042
GPH1	RHTO_01053	CAGL0F04895g	RHTO_01053
CDC19	RHTO_01610	CAGL0E05610g	RHTO_01610
SSA1	RHTO_07842	SSA1	RHTO_07842
NCL1	RHTO_01493	CAGL0K01991g	RHTO_01493
HHF1	RHTO_04184	CAGL0M06677g	RHTO_04184
YRO2	RHTO_07141	CAGL0K11880g	RHTO_07141
UTP18	RHTO_08161	CAGL0H02937g	RHTO_08161
KAR2	RHTO_00384	KAR2	RHTO_00384
SUR2	RHTO_02938	SUR2	RHTO_02938
SSA4	RHTO_07842	SSA3	RHTO_07842
COM2	RHTO_08070	CAGL0K02145g	RHTO_06404
ACB1	RHTO_03853	CAGL0K04125g	RHTO_00859
ASG1	RHTO_00451	CAGL0G08844g	RHTO_00451
IZH3	RHTO_07900	CAGL0D03322g	RHTO_07900
THI20	RHTO_03810	CAGL0C05071g	RHTO_03810
PLB3	RHTO_04785	CAGL0E02321g	RHTO_04785
NOB1	RHTO_07197	CAGL0G01991g	RHTO_07197
MCH5	RHTO_03961	CAGL0I09724g	RHTO_03961
GLN1	RHTO_00673	GLN1	RHTO_00673
TPO3	RHTO_05378	TPO3	RHTO_05378

## Sheet: Table S2
Table S2 Targets of Haa1 in S. cerevisiae and corresponding R. toruloides homologs
S. cerevisiae ORF/Gene	R. toruloides homolog
PHO3	RHTO_00655
PHO5	RHTO_00655
MAK5	RHTO_02951
RTC2	RHTO_07883
SSE2	RHTO_01538
YBR241C	RHTO_00074
GPX2	RHTO_00225
MRPL37	RHTO_01385
CHA1	RHTO_04169
GLK1	RHTO_06870
BIK1	RHTO_06001
CIT2	RHTO_06406
PGK1	RHTO_00033
IMG2	RHTO_07177
HXT15	RHTO_00630
GYP7	RHTO_01623
SFA1	RHTO_03559
NOP14	RHTO_07207
YDL144C	RHTO_02524
RPP1B	RHTO_02750
ATG20	RHTO_04181
MRK1	RHTO_06875
YET3	RHTO_03357
RPS29B	RHTO_08151
PSA1	RHTO_02463
NPC2	RHTO_05148
NAT1	RHTO_01443
NOP1	RHTO_01776
MCD1	RHTO_04530
SNQ2	RHTO_07037
GCV1	RHTO_01709
SES1	RHTO_06886
PST2	RHTO_07025
MRH1	RHTO_07141
RSM10	RHTO_04481
TPI1	RHTO_01329
TGL2	RHTO_00993
TPS2	RHTO_06117
KIN1	RHTO_04523
YCF1	RHTO_06288
SWI5	RHTO_02950
NBP2	RHTO_05901
SEC1	RHTO_04973
SDH4	RHTO_00723
HTA1	RHTO_05839
AMD2	RHTO_07100
PEX10	RHTO_05319
HEL2	RHTO_01836
PMP3	RHTO_04231
ATP5	RHTO_04427
CFT1	RHTO_06665
SWA2	RHTO_07366
HXT7	RHTO_00630
HXT6	RHTO_00630
SVF1	RHTO_04583
MRP1	RHTO_06854
GPI17	RHTO_05863
GIN4	RHTO_05631
GRX2	RHTO_02551
HSP31	RHTO_04781
STL1	RHTO_03685
HXT13	RHTO_00630
SIT1	RHTO_01307
GLY1	RHTO_05159
UTR2	RHTO_01890
RAD23	RHTO_06060
EDC3	RHTO_08078
GLC3	RHTO_04994
SEC3	RHTO_03209
YER010C	RHTO_03212
GCD11	RHTO_03952
ERG28	RHTO_06119
TPA1	RHTO_03826
FCY2	RHTO_07997
HMF1	RHTO_07719
FCY22	RHTO_07997
VTC1	RHTO_07226
RAD51	RHTO_00477
TMT1	RHTO_02367
MIL1	RHTO_00449
AGX1	RHTO_05191
SMX2	RHTO_04689
MDJ1	RHTO_07273
HXT10	RHTO_00630
BLM10	RHTO_01248
YFR006W	RHTO_05727
MIC19	RHTO_00409
GSY1	RHTO_04065
SMC2	RHTO_04507
HXK1	RHTO_06072
CUP2	RHTO_03347
AMS1	RHTO_00613
RPL9A	RHTO_05964
RAD6	RHTO_06969
PMA1	RHTO_01866
MCY1	RHTO_06113
MUP1	RHTO_00538
PDC6	RHTO_00098
CTT1	RHTO_01370
DBF2	RHTO_05360
MEP1	RHTO_01846
TPO2	RHTO_05378
GPC1	RHTO_06739
QCR9	RHTO_02851
TDH3	RHTO_03746
YCH1	RHTO_00898
TRX2	RHTO_02963
ZPR1	RHTO_02129
RSM27	RHTO_02923
KEL2	RHTO_00968
ENO1	RHTO_00323
GND2	RHTO_02788
RAD2	RHTO_00405
AIM17	RHTO_02366
ETP1	RHTO_04200
RPL14B	RHTO_02373
QCR10	RHTO_01875
ARG4	RHTO_00558
BCD1	RHTO_05819
FSH1	RHTO_02604
HXT4	RHTO_00630
HXT1	RHTO_00630
PAL2	RHTO_04659
GEP4	RHTO_07538
SET1	RHTO_06808
YCK1	RHTO_03066
CRP1	RHTO_02458
ENO2	RHTO_00323
FMO1	RHTO_02979
CRG1	RHTO_02367
COA1	RHTO_03493
RPL16A	RHTO_03113
QDR2	RHTO_04612
FMC1	RHTO_06306
GPP1	RHTO_04434
MMF1	RHTO_07719
TIM44	RHTO_04588
FAA3	RHTO_00058
SEC11	RHTO_07743
NRE1	RHTO_01230
IRC24	RHTO_01230
HYR1	RHTO_00225
HXT9	RHTO_00630
MNN5	RHTO_00569
QCR8	RHTO_01638
INO1	RHTO_06468
GLG2	RHTO_05749
PBS2	RHTO_02351
ASF1	RHTO_03743
GZF3	RHTO_05758
SAP185	RHTO_03030
BNA1	RHTO_04617
VPS55	RHTO_04554
CYC1	RHTO_05208
RAD7	RHTO_08095
KCH1	RHTO_04249
BUD4	RHTO_02655
TIM8	RHTO_01093
BAT2	RHTO_05760
JEN1	RHTO_06945
LOS1	RHTO_05498
MIA40	RHTO_07058
ACP1	RHTO_01048
MCD4	RHTO_04504
NNR2	RHTO_05660
LTV1	RHTO_00893
MRPL31	RHTO_02775
YPK1	RHTO_00819
OAC1	RHTO_00349
RAD27	RHTO_07466
HSL1	RHTO_05631
MDH1	RHTO_04363
FBA1	RHTO_03043
TMA19	RHTO_07334
TFA1	RHTO_00823
TCD2	RHTO_02069
RPL14A	RHTO_02373
TRM2	RHTO_06767
TIF1	RHTO_01907
PAM17	RHTO_03258
SDH2	RHTO_06068
HSP104	RHTO_04775
POM33	RHTO_01260
COX19	RHTO_02886
DPS1	RHTO_01051
COX17	RHTO_02678
PDC1	RHTO_00098
ERG3	RHTO_05229
GAL2	RHTO_00630
EMP70	RHTO_06146
KIN2	RHTO_04523
YLR108C	RHTO_01609
AHP1	RHTO_06286
DIP2	RHTO_05369
PDC5	RHTO_00098
TIS11	RHTO_05235
YLR177W	RHTO_08074
TFS1	RHTO_02511
YLR225C	RHTO_04583
SYM1	RHTO_05799
GSY2	RHTO_04065
RPS28B	RHTO_01016
MCM5	RHTO_07832
RSO55	RHTO_02715
EXG1	RHTO_01931
ACO1	RHTO_00539
BUD6	RHTO_05049
SFH1	RHTO_06883
ORM2	RHTO_02608
CSR1	RHTO_06878
SMC6	RHTO_03556
VAC14	RHTO_07205
REH1	RHTO_03187
BDF1	RHTO_08019
DUS3	RHTO_04341
MAG2	RHTO_00611
CNA1	RHTO_06270
MRPL4	RHTO_07640
SST2	RHTO_04908
PHO84	RHTO_06822
UTP14	RHTO_07017
ATP18	RHTO_06701
SPT5	RHTO_04594
MRPL39	RHTO_04970
CDC5	RHTO_02243
PLB2	RHTO_04785
HXT2	RHTO_00630
MSS1	RHTO_05250
RCH1	RHTO_04455
MSN2	RHTO_00480
FET3	RHTO_01378
ARG7	RHTO_05134
UTP15	RHTO_05282
MUB1	RHTO_04333
YPK2	RHTO_00819
PGM2	RHTO_07820
PKR1	RHTO_04704
GAT2	RHTO_01872
YIM1	RHTO_00661
MRPS8	RHTO_04480
EAR1	RHTO_07942
RTP1	RHTO_01410
HSC82	RHTO_00789
MRPS17	RHTO_00125
GCV2	RHTO_06925
SKY1	RHTO_08159
ERG8	RHTO_02073
TAF7	RHTO_02955
RRP5	RHTO_00947
RPS10B	RHTO_00354
PEP5	RHTO_07149
RNA1	RHTO_02743
RNT1	RHTO_01777
GAD1	RHTO_01440
FCP1	RHTO_01059
NGL2	RHTO_04906
HAS1	RHTO_01251
ADH2	RHTO_03062
NIP1	RHTO_04426
FET4	RHTO_03445
CLA4	RHTO_03732
PCL1	RHTO_04254
GOR1	RHTO_05831
SEC2	RHTO_07026
FOL1	RHTO_00942
YNL247W	RHTO_07717
KEX2	RHTO_03037
PDR16	RHTO_00357
PSY2	RHTO_04985
NNR1	RHTO_00463
SRP1	RHTO_06700
IPI3	RHTO_03697
PSD1	RHTO_07994
AAH1	RHTO_05597
FPR1	RHTO_06384
KRE33	RHTO_06431
SPC98	RHTO_06038
DCP2	RHTO_05456
DMA2	RHTO_02284
YPT53	RHTO_03626
TOM7	RHTO_05285
FKH2	RHTO_04850
YDJ1	RHTO_07000
POR1	RHTO_07648
COX5A	RHTO_01854
SFB2	RHTO_00625
IDP3	RHTO_04315
CIT1	RHTO_06406
SEC12	RHTO_03377
MRPS12	RHTO_01072
RSM19	RHTO_03736
DBP6	RHTO_03670
PUL4	RHTO_07732
YNR064C	RHTO_04799
PDR18	RHTO_02583
HXT17	RHTO_00630
HXT11	RHTO_00630
ARG8	RHTO_07003
VPS68	RHTO_05738
HRP1	RHTO_03313
MCH4	RHTO_03959
PAP2	RHTO_08113
PKH2	RHTO_03450
MSH2	RHTO_01379
ADH1	RHTO_03062
MDM20	RHTO_02931
HST1	RHTO_05957
RIB2	RHTO_05066
ARG1	RHTO_05147
RRT8	RHTO_06287
NOP12	RHTO_05827
TOP1	RHTO_06293
IZH2	RHTO_02632
PET127	RHTO_03471
HMS1	RHTO_03873
EXO1	RHTO_02300
WHI2	RHTO_04663
CDC21	RHTO_07483
UFE1	RHTO_02586
PTC5	RHTO_05263
PFY1	RHTO_01338
VPS17	RHTO_06543
BFR1	RHTO_07690
NOC2	RHTO_01398
RFC1	RHTO_08114
HRK1	RHTO_05632
PAC1	RHTO_02847
YTM1	RHTO_03551
TPO4	RHTO_01968
RDL1	RHTO_06458
YOR289W	RHTO_06931
MYO2	RHTO_00557
REV1	RHTO_02146
PUT4	RHTO_03793
PRT1	RHTO_03586
MRS6	RHTO_04551
NUD1	RHTO_07809
AMF1	RHTO_03441
DIP5	RHTO_00398
YPL247C	RHTO_03935
VMA11	RHTO_07652
USV1	RHTO_02693
RTC6	RHTO_01596
NIP100	RHTO_01897
MEX67	RHTO_04729
CDC60	RHTO_06477
FRK1	RHTO_03632
COX11	RHTO_02091
TFB2	RHTO_03871
SYH1	RHTO_07242
MGR2	RHTO_07348
NOG1	RHTO_05312
YPL088W	RHTO_03075
SEN54	RHTO_04018
MOT1	RHTO_00343
TIM50	RHTO_05286
GRX5	RHTO_04201
SUR1	RHTO_01969
PMA2	RHTO_01866
TRM44	RHTO_03575
SWI1	RHTO_01551
HST2	RHTO_00803
MRPS16	RHTO_03696
PDH1	RHTO_05042
YOP1	RHTO_08033
RPL43A	RHTO_05035
SEC8	RHTO_00964
CLB2	RHTO_01387
GPH1	RHTO_01053
FLC2	RHTO_06320
AIM2	RHTO_05458
CDC19	RHTO_01610
SSA1	RHTO_07842
CMC2	RHTO_01727
PIN4	RHTO_01799
NCL1	RHTO_01493
ACH1	RHTO_07106
ALK2	RHTO_04485
HTA2	RHTO_05839
HTB2	RHTO_00857
UGA2	RHTO_02062
HHF1	RHTO_04184
IPP1	RHTO_00177
GAL1	RHTO_05737
CDS1	RHTO_01718
SCO1	RHTO_03600
CHS2	RHTO_03942
YRO2	RHTO_07141
ORC2	RHTO_05565
ALG14	RHTO_03499
TEC1	RHTO_03092
AAC3	RHTO_05106
SRS2	RHTO_05443
ARG3	RHTO_06326
PRY1	RHTO_00927
UTP18	RHTO_08161
TDH1	RHTO_03746
KAR2	RHTO_00384
GRS1	RHTO_03126
RPS14A	RHTO_04216
ARE1	RHTO_00726
ABP1	RHTO_02299
CDC39	RHTO_01860
GCS1	RHTO_04927
COP1	RHTO_00667
HNT1	RHTO_07695
RPS16B	RHTO_05447
RPP1A	RHTO_02750
COX9	RHTO_00755
RPS13	RHTO_04326
MRPL1	RHTO_03468
TRM1	RHTO_05479
ARG82	RHTO_06284
GCD6	RHTO_00506
LYS4	RHTO_05318
SEC26	RHTO_00612
AKR1	RHTO_07666
SUR2	RHTO_02938
YDR341C	RHTO_02671
RPP2B	RHTO_02175
HEH2	RHTO_02770
RPL37B	RHTO_02116
QCR7	RHTO_03294
HAT2	RHTO_00550
HYP2	RHTO_03373
TIM9	RHTO_07925
SSA4	RHTO_07842
COM2	RHTO_08070
OXA1	RHTO_03435
CDC14	RHTO_00867
PDE1	RHTO_01788
GUS1	RHTO_03621
RPS26A	RHTO_05368
COX4	RHTO_04577
TAF6	RHTO_03024
ARC1	RHTO_00757
RPL30	RHTO_02009
MSP1	RHTO_07807
ACB1	RHTO_03853
KSS1	RHTO_05821
SPT4	RHTO_03529
VAS1	RHTO_02531
ADE3	RHTO_02988
APL6	RHTO_01728
ERG11	RHTO_03865
PUT2	RHTO_07378
MSC7	RHTO_03710
NCP1	RHTO_06309
INM1	RHTO_05640
PCL5	RHTO_02398
EPT1	RHTO_00276
PRP8	RHTO_02797
SCH9	RHTO_07033
NIT1	RHTO_00041
RPL40A	RHTO_03705
ASG1	RHTO_00451
KTR7	RHTO_03938
ANB1	RHTO_03373
RPA12	RHTO_07983
RPL43B	RHTO_05035
YJR096W	RHTO_00602
NMD5	RHTO_00294
FRE2	RHTO_00765
SAC1	RHTO_06596
MSN4	RHTO_00480
RPS21A	RHTO_06994
OAF3	RHTO_05808
RPL40B	RHTO_03705
DRS1	RHTO_04802
IZH3	RHTO_07900
ADE16	RHTO_04819
TRX1	RHTO_02963
FRS1	RHTO_06273
RGR1	RHTO_06356
ARP6	RHTO_06695
APC2	RHTO_03614
PUT1	RHTO_08032
SMD3	RHTO_01694
RPS31	RHTO_02115
MDL1	RHTO_04936
ATG26	RHTO_07138
ECM22	RHTO_03063
LCB5	RHTO_06753
YSH1	RHTO_02419
RPS30A	RHTO_03081
ATP14	RHTO_03654
UBC12	RHTO_00004
YLR326W	RHTO_04288
NMA1	RHTO_06715
DCR2	RHTO_02629
RPS22B	RHTO_06248
IKI3	RHTO_08147
VPS33	RHTO_00416
SEC65	RHTO_06277
ALO1	RHTO_03413
AMD1	RHTO_00810
SRC1	RHTO_02770
ADI1	RHTO_05673
CLU1	RHTO_05090
SOK2	RHTO_06494
HOF1	RHTO_04221
NAM7	RHTO_02885
ILV2	RHTO_03298
MYO5	RHTO_00107
STO1	RHTO_05874
RRB1	RHTO_03521
SIP5	RHTO_02970
FAA4	RHTO_04350
URA10	RHTO_03695
DSS1	RHTO_03863
RPD3	RHTO_07240
ATP11	RHTO_06276
EMW1	RHTO_06719
MID1	RHTO_03326
SEC21	RHTO_03548
SLA2	RHTO_03568
ATG2	RHTO_01885
SQS1	RHTO_03832
POP1	RHTO_05502
RPL42A	RHTO_06766
FAR11	RHTO_04479
MKT1	RHTO_04848
RPL16B	RHTO_03113
YIP3	RHTO_06661
BDP1	RHTO_00990
YNL035C	RHTO_02275
EFM6	RHTO_01673
FAP1	RHTO_03979
PRP2	RHTO_06689
ABZ1	RHTO_01811
YNR065C	RHTO_05663
CTR9	RHTO_05882
ALR1	RHTO_03083
ITR2	RHTO_00839
WRS1	RHTO_08139
RFC4	RHTO_03509
YOL075C	RHTO_01377
YOL057W	RHTO_00640
THI20	RHTO_03810
DIS3	RHTO_01684
PLB3	RHTO_04785
RRP6	RHTO_02258
CKB2	RHTO_00437
RAT1	RHTO_00935
NOB1	RHTO_07197
ASE1	RHTO_01420
MKK1	RHTO_06977
RPL33B	RHTO_04592
SEC63	RHTO_03502
GCD1	RHTO_01717
MCH5	RHTO_03961
MIP1	RHTO_00831
MRS2	RHTO_01650
TEA1	RHTO_00583
CUB1	RHTO_02108
HFI1	RHTO_08166
RPL36B	RHTO_03967
HSP82	RHTO_00789
CET1	RHTO_04270
NEW1	RHTO_06780
RPL1A	RHTO_05301
SAR1	RHTO_02448
PRP46	RHTO_05230
ODC1	RHTO_03731
BEM3	RHTO_05046
ELP3	RHTO_02812
SEC16	RHTO_07054
BRO1	RHTO_07777
PDR12	RHTO_07037
VPS16	RHTO_00828
NOP4	RHTO_07369
SSN3	RHTO_04139
HAA1	RHTO_01077
ATP20	RHTO_00286
AGC1	RHTO_04513
YME1	RHTO_02962
NTO1	RHTO_02308
GLN1	RHTO_00673
YPR127W	RHTO_00556
TPO3	RHTO_05378
KRE6	RHTO_07323
RFA1	RHTO_03038
TEL1	RHTO_05133
RPL23A	RHTO_02577
ATG8	RHTO_06526
PRX1	RHTO_06930
COQ1	RHTO_00464
UBP14	RHTO_02980
LAS21	RHTO_03574

## Sheet: Table S3
Table S2 Targets of Haa1 in C. glabrata and corresponding R. toruloides homologs
C. glabrata ORF/Gene	R. toruloides homolog
ADH1	RHTO_03062
AMT1	RHTO_01077
APT1	RHTO_05149
ARG1	RHTO_05147
ARG8	RHTO_07003
ASN2	RHTO_02759
BAT1	RHTO_05760
BMH1(A	RHTO_01139
BMH1(B	RHTO_01139
CAGL0A01221g	RHTO_05734
CAGL0A01716g	RHTO_01315
CAGL0A02145g	RHTO_04226
CAGL0A03872g	RHTO_04670
CAGL0A04015g	RHTO_06818
CAGL0A04037g	RHTO_03111
CAGL0B00286g	RHTO_04169
CAGL0B01100g	RHTO_02511
CAGL0B03421g	RHTO_06871
CAGL0B03817g	RHTO_01677
CAGL0B04125g	RHTO_03739
CAGL0B04675g	RHTO_05545
CAGL0C00319g	RHTO_03875
CAGL0C01551g	RHTO_01009
CAGL0C01595g	RHTO_00280
CAGL0C01771g	RHTO_00074
ARB1	RHTO_01122
CAGL0C02893g	RHTO_05632
CAGL0C03355g	RHTO_00936
CAGL0C03369g	RHTO_01065
CAGL0C03740g	RHTO_05001
CAGL0C04136g	RHTO_04184
CAGL0C04323g	RHTO_00226
CAGL0C05027g	RHTO_01903
CAGL0C05071g	RHTO_03810
CAGL0C05533g	RHTO_01013
CAGL0D00880g	RHTO_02676
CAGL0D03322g	RHTO_07900
CAGL0D04026g	RHTO_00202
CAGL0D04422g	RHTO_07837
CAGL0D04510g	RHTO_07417
CAGL0D05280g	RHTO_06769
ROX1	RHTO_04522
CAGL0D05566g	RHTO_01062
CAGL0E00517g	RHTO_01641
CTH2	RHTO_05235
CAGL0E01353g	RHTO_02476
CAGL0E02035g	RHTO_03961
CAGL0E02321g	RHTO_04785
CAGL0E02673g	RHTO_08135
CAGL0E03245g	RHTO_06622
CAGL0E03289g	RHTO_04951
CAGL0E03938g	RHTO_03968
CAGL0E04356g	RHTO_00206
CAGL0E05148g	RHTO_00613
CAGL0E05588g	RHTO_02146
CAGL0E05610g	RHTO_01610
CAGL0E05764g	RHTO_02180
CAGL0E05874g	RHTO_05575
CAGL0E06116g	RHTO_02693
CAGL0E06380g	RHTO_05660
FET4	RHTO_03445
CAGL0F01045g	RHTO_02176
CAGL0F01749g	RHTO_04131
CAGL0F02101g	RHTO_01248
CAGL0F02167g	RHTO_02437
CAGL0F02541g	RHTO_07241
CAGL0F03267g	RHTO_04180
CAGL0F03707g	RHTO_05632
CAGL0F03927g	RHTO_00066
CAGL0F04609g	RHTO_01889
CAGL0F04631g	RHTO_07280
CAGL0F04895g	RHTO_01053
CAGL0F04983g	RHTO_05991
CAGL0F07557g	RHTO_03520
CAGL0G00154g	RHTO_06807
CAGL0G01100g	RHTO_00056
CAGL0G01738g	RHTO_00306
CAGL0G01991g	RHTO_07197
CAGL0G02937g	RHTO_00098
CAGL0G03443g	RHTO_05194
CAGL0G03883g	RHTO_04775
CAGL0G04081g	RHTO_02355
CAGL0G05093g	RHTO_02597
CAGL0G05357g	RHTO_00463
CAGL0G06182g	RHTO_00741
CAGL0G07175g	RHTO_07065
CAGL0G07535g	RHTO_00128
CAGL0G07843g	RHTO_05141
CAGL0G08844g	RHTO_00451
CAGL0G09515g	RHTO_01931
CAGL0H00957g	RHTO_06092
CAGL0H01177g	RHTO_06122
SSD1	RHTO_07856
CAGL0H02057g	RHTO_00062
CAGL0H02409g	RHTO_01358
CAGL0H02519g	RHTO_04899
CAGL0H02585g	RHTO_01440
CAGL0H02695g	RHTO_05749
CAGL0H02937g	RHTO_08161
CAGL0H03685g	RHTO_03162
CAGL0H03971g	RHTO_07025
CAGL0H03993g	RHTO_06406
CAGL0H04213g	RHTO_06943
CAGL0H04521g	RHTO_05103
CAGL0H04851g	RHTO_06595
CAGL0H05709g	RHTO_05312
CAGL0H08195g	RHTO_01739
CAGL0H08888g	RHTO_06320
CAGL0H09724g	RHTO_07311
CAGL0H09834g	RHTO_04184
CAGL0H09856g	RHTO_04185
CAGL0H09944g	RHTO_01826
CAGL0H10076g	RHTO_07141
CAGL0I00418g	RHTO_03911
CAGL0I01276g	RHTO_05589
CAGL0I01342g	RHTO_05159
CAGL0I02530g	RHTO_02979
CAGL0I02574g	RHTO_06380
CAGL0I03168g	RHTO_04590
CAGL0I03234g	RHTO_03087
CAGL0I05082g	RHTO_01799
IDH2	RHTO_01290
CAGL0I07975g	RHTO_06633
CAGL0I08327g	RHTO_03952
CAGL0I08547g	RHTO_07831
CAGL0I08987g	RHTO_00558
CAGL0I09009g	RHTO_06924
CAGL0I09724g	RHTO_03961
CAGL0I09790g	RHTO_04178
CAGL0I10626g	RHTO_05550
CAGL0I10747g	RHTO_01846
CAGL0J00451g	RHTO_03746
CAGL0J00803g	RHTO_04467
CAGL0J01265g	RHTO_05282
CAGL0J01331g	RHTO_00049
CAGL0J01529g	RHTO_03035
CAGL0J03124g	RHTO_01392
ZAP1	RHTO_02703
MEP2	RHTO_01846
CAGL0J06380g	RHTO_03655
CAGL0J08613g	RHTO_06041
CAGL0J09790g	RHTO_06703
CAGL0J10010g	RHTO_00428
CAGL0J11286g	RHTO_03697
CAGL0J11308g	RHTO_05632
CAGL0K01133g	RHTO_06118
CAGL0K01551g	RHTO_06019
CAGL0K01859g	RHTO_01776
CAGL0K01991g	RHTO_01493
CAGL0K02145g	RHTO_06404
CAGL0K02233g	RHTO_06236
CAGL0K02541g	RHTO_02591
CAGL0K03421g	RHTO_07820
CAGL0K04125g	RHTO_00859
CAGL0K04367g	RHTO_00538
CAGL0K04499g	RHTO_02389
GLN1	RHTO_00673
CAGL0K05665g	RHTO_05589
CAGL0K05813g	RHTO_02384
CAGL0K06567g	RHTO_06190
CAGL0K06809g	RHTO_07603
CAGL0K06853g	RHTO_05404
CAGL0K07337g	RHTO_05442
CAGL0K07458g	RHTO_00819
GAT1	RHTO_02659
CAGL0K09042g	RHTO_04965
CAGL0K09614g	RHTO_06431
CAGL0K10362g	RHTO_06343
CAGL0K10824g	RHTO_08153
CAGL0K11297g	RHTO_02661
CAGL0K11880g	RHTO_07141
CAGL0K12100g	RHTO_03472
CAGL0K12804g	RHTO_04217
CAGL0L00341g	RHTO_06877
CAGL0L00583g	RHTO_02693
CAGL0L02321g	RHTO_02079
CAGL0L02453g	RHTO_05001
CAGL0L03135g	RHTO_05769
GAP1	RHTO_01079
CAGL0L03696g	RHTO_08026
CAGL0L03806g	RHTO_00453
CAGL0L03846g	RHTO_07462
CAGL0L03916g	RHTO_03245
CAGL0L04598g	RHTO_06339
CAGL0L05566g	RHTO_05465
TRK1	RHTO_04771
CAGL0L06006g	RHTO_06351
CAGL0L07744g	RHTO_00266
CAGL0L07810g	RHTO_07885
CAGL0L08030g	RHTO_02304
CAGL0L08756g	RHTO_01321
CAGL0L09108g	RHTO_05042
CAGL0L09273g	RHTO_03507
CAGL0L09691g	RHTO_00504
CAGL0L09933g	RHTO_02990
CAGL0L10516g	RHTO_03177
CAGL0L10582g	RHTO_07700
CAGL0L10912g	RHTO_00516
CAGL0L11154g	RHTO_01001
CAGL0L11440g	RHTO_05174
CAGL0L11638g	RHTO_08018
CAGL0L12012g	RHTO_02367
CAGL0L12342g	RHTO_00048
CAGL0L12892g	RHTO_01464
CAGL0M00374g	RHTO_02113
CAGL0M00550g	RHTO_00815
CAGL0M01166g	RHTO_05679
CAGL0M01430g	RHTO_04596
CAGL0M03135g	RHTO_08035
CAGL0M03179g	RHTO_06940
CAGL0M03487g	RHTO_06655
CAGL0M04675g	RHTO_06458
CAGL0M04763g	RHTO_06931
CAGL0M04829g	RHTO_00947
CAGL0M06237g	RHTO_03216
CAGL0M06655g	RHTO_04185
CAGL0M06677g	RHTO_04184
CAGL0M06765g	RHTO_07199
CAGL0M07568g	RHTO_04137
CAGL0M07612g	RHTO_05237
CAGL0M09108g	RHTO_02998
CAGL0M10153g	RHTO_04206
CAGL0M10197g	RHTO_07286
CAGL0M10439g	RHTO_00226
CAGL0M10571g	RHTO_00726
CAGL0M11110g	RHTO_00003
CAGL0M11616g	RHTO_02443
CAGL0M12386g	RHTO_07719
CAGL0M12881g	RHTO_05197
CAGL0M13519g	RHTO_01251
CAGL0M13651g	RHTO_00332
CAGL0M13893g	RHTO_04426
CPR1	RHTO_00155
CTA1	RHTO_01370
DLD1	RHTO_06352
DOG2	RHTO_04434
ECM4	RHTO_00710
ERG3	RHTO_05229
FBA1	RHTO_03043
FCY2	RHTO_07997
FES1	RHTO_00196
FKS2	RHTO_05280
FPS1	RHTO_03090
FUR1	RHTO_01067
GDB1	RHTO_05039
GDH2	RHTO_07718
GLK1	RHTO_06870
GND1	RHTO_02788
GPD1	RHTO_02273
GPX2	RHTO_00225
GRX7	RHTO_01741
HHT2	RHTO_04185
HIS4	RHTO_00518
HSP31	RHTO_04781
HSP78	RHTO_07803
HXT4	RHTO_04266
IRC15	RHTO_07893
KAR2	RHTO_00384
MDH1	RHTO_04363
MET15	RHTO_02616
MET3	RHTO_04408
MSN4	RHTO_07608
MYO3	RHTO_00107
PAN1	RHTO_04002
PEX11	RHTO_03603
PFK1	RHTO_00494
PFK2	RHTO_00494
PFY1	RHTO_01338
PGK1	RHTO_00033
PHM8	RHTO_07849
PHO84	RHTO_06822
PLB1	RHTO_04785
PMA1	RHTO_01866
PRT1	RHTO_03586
QDR2	RHTO_04612
RSB1	RHTO_01278
RTA1	RHTO_00339
SCS7	RHTO_04128
SDA1	RHTO_01088
SNF2	RHTO_07938
SSA1	RHTO_07842
SSA3	RHTO_07842
SUR2	RHTO_02938
TAL1	RHTO_06955
THI6	RHTO_05129
TIF3	RHTO_04281
TIF34	RHTO_07594
TIF5	RHTO_01849
TKL1	RHTO_03248
TPO3	RHTO_05378
URA3	RHTO_02309
YAP6	RHTO_07941
YBT1	RHTO_05437
ZWF1	RHTO_07853

## Sheet: Table S4
Table S4 Targets of Haa1 in Z. bailii and corresponding R. toruloides homologs
Z. bailii ORF/Gene	R. toruloides homolog
ZbMMF1	RHTO_07719
ZbADH3	RHTO_03062
ZbGDH1	RHTO_04650
ZbHSP104	RHTO_04775
ZbSFC1	RHTO_05007
ZbTMT1-1	RHTO_02367
ZbSSA3	RHTO_07842
ZbMCR1-1	RHTO_06455
ZBIST_3873	RHTO_00373
ZbGOR1	RHTO_05831
ZbZRT1-1	RHTO_03852
ZbHSP78	RHTO_07803
ZBIST_4902	RHTO_04363
ZbARR3	RHTO_07684
